# Supplementary material for: Double Emulsion Microencapsulation System for Lactobacillus rhamnosus GG Using Pea Protein and Cellulose Nanocrystals
Source: Foods. 2025 Feb 27;14(5):831. doi: 10.3390/foods14050831 (PMC11898448; doi:10.3390/foods14050831)
Supplement: Supplementary file 1 [file foods-14-00831-s001.zip]

Archive with 1 entries (1 files):
- foods-3463428-supplementary.xlsx
