# Supplementary material for: Double Emulsion Microencapsulation System for Lactobacillus rhamnosus GG Using Pea Protein and Cellulose Nanocrystals
Source: Foods. 2025 Feb 27;14(5):831. doi: 10.3390/foods14050831 (PMC11898448; doi:10.3390/foods14050831)
Supplement: Supplementary file 1 [file foods-14-00831-s001.zip › foods-3463428-supplementary.xlsx]

## Sheet: Sheet1
	Emulsion Characteristics
	WF Composition (CNC:PP)	Particle size (µm)	Encapsulation efficiency (%)	z-potential (mV)
	0:100	10.49 ± 1.76	63.0 ± 0.07	-19.23 ± 4.19
	4:96	7.79 ± 1.33	62.6 ± 0.06	-30.63 ± 4.95
	8:92	7.33 ± 1.07	66.9 ± 0.07	-33.38 ± 5.22
	12:88	7.22 ± 0.89	67.6 ± 0.10	-37.25 ± 1.54
	16:84	7.06 ± 1.26	67.7 ± 0.04	-39.97 ± 3.52
	20:80	6.10 ± 0.36	68.3 ± 0.02	-46.38 ± 1.38
	Gastric Digestion
	PP: CNC proportion in wall matrix	Time (min)							Total log reduction
		Gastric stage					Intestinal stage
		0	30	60	90	120	150	180
	0:100	8.12 ± 0.19	5.69 ± 1.09	5.19 ± 0.36	4.76 ± 0.48	4.67 ± 0.61	4.86 ± 0.04	4.86 ± 0.42	3.26 ± 0.28
	4:96	8.23 ± 0.09	6.46 ± 1.90	5.81 ± 1.76	4.84 ± 1.00	3.89 ± 0.54	4.98 ± 0.34	5.20 ± 0.33	3.03 ± 0.27
	8:92	8.26 ± 0.29	6.65 ± 2.00	5.89 ± 2.38	5.60 ± 2.15	5.44 ± 1.53	5.94 ± 1.31	5.95 ± 1.24	2.31 ± 0.95
	12:88	8.23 ± 0.18	6.98 ± 1.39	6.10 ± 1.98	5.83 ± 1.84	5.06 ± 1.46	5.44 ± 0.40	5.51 ± 0.60	2.71 ± 0.43
	16:84	8.21 ± 0.26	7.09 ± 0.86	6.01 ± 1.04	5.17 ± 0.32	4.97 ± 0.40	5.62 ± 0.38	5.71 ± 0.50	2.49 ± 0.25
	20:80	8.20 ± 0.23	7.16 ± 0.91	5.75 ± 0.57	5.05 ± 0.37	4.62 ± 0.55	5.91 ± 0.36	6.02 ± 0.55	2.18 ± 0.31
	Protein Hydrolysis	Time (min)
	WF Composition (CNC:PP)	0	30	60	90	120	150	180
	0:100	0	10.78 ± 0.70	18.21± 2.99	23.16 ± 7.16	28.85 ± 7.79	32.84 ± 8.37	39.38 ± 2.63
	4:96	0	8.98 ± 2.26	13.65 ± 1.35	19.98 ± 2.96	25.85 ± 2.15	34.26 ± 0.95	41.40 ± 2.81
	8:92	0	3.86 ± 1.17	8.81 ± 0.90	13.36 ± 2.64	19.00 ± 3.74	29.71 ± 1.39	38.24 ± 2.45
	12:88	0	5.18 ± 5.19	10.37 ± 4.57	14.40 ± 4.34	20.21 ± 7.80	30.58 ± 5.29	39.1 ± 3.37
	16:84	0	5.59 ± 4.15	8.29 ± 1.99	13.70 ± 1.87	20.39 ± 2.32	31.67 ± 0.95	39.50 ± 6.50
	20:80	0	6.56 ± 3.99	8.64 ± 2.16	11.75 ± 5.02	18.89 ± 4.40	30.64 ± 3.53	41.58 ± 6.27
